# Supplementary material for: SETMAR, a case of primate co-opted genes: towards new perspectives
Source: Mob DNA. 2022 Apr 8;13:9. doi: 10.1186/s13100-022-00267-1 (PMC8994322; doi:10.1186/s13100-022-00267-1)
Supplement: Supplementary file 1 — Additional file 1: Table S1. List of genes mentioned in the main text. [file 13100_2022_267_MOESM1_ESM.xlsx]

## Sheet: Feuil1
List number	1	2	3	4	5	6	7		1&3	2&3	5&3	4&3		2&5	1&6	2&6	1&6	2&6	5&7
List name	All brain dev 0-38pcw - SETMAR co-regulated genes		With TIR	ID	Florio et al 2018	Tellier et al 2017 = SETMAR bound	Tellier - SETMAR & up reg		(+) co-reg with TIR	(-) co-reg with TIR	Florio with TIR	ID with TIR		(-) co-reg & Florio	(+) co-reg & ID	(-) co-reg & ID	(+) co-reg & Tellier	(-) co-reg & Tellier	Tellier & ID
number of genes	500 positive	500 negative	1193	816	50	279	28		11	17	2	60		7	16	19	3	6	16
	AC004017.1	A4GALT	AADAC	AAAS	ANKRD20A2	ABCA6	AP3B2		ARID4B	ADORA2B	ALG1L	ACSL4		APOL2	AKT3	AMT	CCDC50	ARSG	DHFR
	AC005280.1	ABCB6	ABCA13	AASS	ANKRD20A4	ACYP2	ATP2B2		EPRS	ARHGAP22	ZNF222	ALDH18A1		BTN3A2	FASTKD2	ATP1A2	FBXO11	CGNL1	EYA1
	AC005324.8-001	ABHD14B	ABCA6	ABCC8	ARHGAP11B	ADAMTS12	CACNA1A		KDM5B	ARSG		ASXL3		BTN3A3	LRPPRC	CYP27A1	RNMT	MIR7-3HG	GRIN2B
	AC006027.2	ABHD15	ABHD3	ABCC9	CBWD6	ADCY8	CACNA1E		LRPPRC	CYP27A1		BRAF		HEPN1	MED17	GALT		PDE8A	GTF2H5
	AC009475.2	ABHD4	ABI3BP	ABCD1	DHRS4L2	ALCAM	EPHA3		PDE4D	ELN		CASK		MICA	MMAA	GM2A		RAB37	HERC2
	AC009505.2	AC000036.5	AC002428.1	ABCD4	FAM182B	ANKRD12	GRIN2B		PHF20	GGT5		CLCN4		MT1E	MMADHC	GNPTG		SEC16B	KCNQ2
	AC011477.2	AC004019.13	AC004053.1	ABHD5	FAM72B	ANKRD13B	HLA-DMB		PPM1L	GLTP		CLIC2		MT1M	MYCN	HEPACAM			KIF5C
	AC016717.1	AC005152.2	AC004485.1	ACAT1	FAM72C	ANKRD30BL	KCNQ2		RNF111	GPC5		CNTNAP2			PDE4D	HEXA			L1CAM
	AC073254.1	AC007405.6	AC005537.1	ACO2	FAM72D	ANO2	KIF26B		WDR3	ITPR2		CPS1			POLR3A	MAOA			NRXN1
	AC073333.8	AC007461.2	AC006148.1	ACSF3	GTF2H2C	ANTXR1	L1CAM		ZNF277	JDP2		CRBN			SMS	NAGLU			PC
	AC090602.1	AC008746.3	AC007285.1	ACSL4	NBPF10	ANXA3	LOC100506474		ZNF527	LRP4		CYP27A1			SNIP1	PIGV			PNKP
	AC092664.1	AC008888.7	AC007333.1	ACTB	NBPF14	AP3B2	LRRC55			MCC		DMD			SOX11	RNASET2			SEMA3E
	AC104297.1	AC013272.3	AC007402.1	ACVR1	NOTCH2NL	APBB1IP	MCTP1			NPAS3		DPYS			SPAST	SARDH			SLC26A4
	AC104942.1	AC016831.7	AC007463.1	ADAR	SMN2	ARHGAP15	NCALD			PIPOX		DYRK1A			STT3B	SHANK3			TMCO1
	ACTR3	AC020907.2	AC007495.1	ADAT3	ZNF492	ARID5B	NOVA2			SLC15A2		FAR1			UBE3A	SHROOM4			TRAPPC9
	ACTR3P2	AC023055.2	AC007495.2	ADGRG1	ALG1L	ARSG	NRXN1			SLC25A48		FMN2			ZBTB24	SLC6A8			VPS13B
	AKT3	AC058791.2	AC009107.1	ADNP	CBWD2	ASXL2	NRXN3			TJP2		FRAS1				SLC9A9
	AL136218.1	AC123912.1	AC009226.1	ADSL	TMEM133	ATP2B2	NTRK2					FREM2				SUOX
	ALKBH8	ACADVL	AC010884.1	AFF2	HHLA3	ATP4B	PDE1C					GCH1				TCN2
	ANAPC5	ACBD4	AC011287.1	AFF4	TMEM99	BDKRB2	PDE3A					GLB1
	ANKRD44	ACCN4	AC012355.1	AGA	ZNF90	BRINP3	PKHD1					GLI3
	ANKRD50	ACOT1	AC012414.5	AGPAT2	CCDC74B	BUD23	PRKCB					GPC3
	AP1AR	ACSF2	AC016687.3	AHCY	C9orf47	C10orf90	SCIN					GRIN2A			With TIR
	ARFGAP3	ACSL5	AC017091.1	AHDC1	GLUD2	C1QTNF7-AS1	SEC16B					IFT27
	ARID4A	ACSL6	AC018554.1	AHI1	PTTG2	CA12	SHANK2					IL1RAPL1
	ARID4B	ADAM15	AC022784.3	AIFM1	APOL2	CACNA1A	SLC24A3					ITPR1
	ARMCX5	ADHFE1	AC024901.1	AIMP1	APOL4	CACNA1E	SYCP2					KAT6B
	ASB7	ADORA2B	AC024909.1	AKT1	BTN3A2	CADM3	XKR7					KIRREL3
	ASNSD1	AEBP1	AC025031.1	AKT3	BTN3A3	CALN1						KYNU
	ATP5A1	AGFG2	AC026250.1	ALDH18A1	MICA	CAMKMT						LRPPRC
	BACH2	AGT	AC067956.1	ALDH3A2	MT1M	CAND1.11						MED13L
	BAG5	AGTRAP	AC068413.1	ALDH4A1	SLFN13	CARD10						MED23
	BCL11A	AIFM2	AC068446.2	ALDH5A1	ZNF100	CARS1						MTFMT
	BMI1	AL021977.1	AC073062.1	ALDH7A1	ZNF222	CCDC191						NBN
	BTF3L4P2	AL136982.1	AC074286.1	ALDOB	ZNF43	CCDC200						NRXN1
	BYSL	AL161668.5	AC079160.1	ALG1	ZNF695	CCDC50						NSD1
	BZW2	ALDH1L1	AC079193.2	ALG12	ZNF724	CCDC62						PDE4D
	C10orf88	ALDH1L1-AS2	AC079467.1	ALG13	ZNF726	CCDC85A						PDSS2
	C11orf57	ALDH6A1	AC083805.1	ALG2	ZNF730	CDC27						PEX7
	C11orf95	ALDOC	AC084759.2	ALG3	ZNF732	CDH6						PGM3
	C12orf4	ALOX12	AC087269.1	ALG6	ZNF816	CDK14						PIGN
	C12orf41	AMPD3	AC090124.1	ALX1	ZNF93	CELF4						PLCB1
	C14orf169	AMT	AC090159.1	ALX3	HEPN1	CELSR3						RPS6KA3
	C20orf7	AMZ1	AC090618.1	ALX4	KIF4B	CGNL1						SCN1A
	C2orf44	ANGEL1	AC091114.1	AMPD2	ZNF20	CHST8						SCN8A
	C3orf14	ANGPTL6	AC092078.2	AMT	ZNF680	CLIP1						SEMA3E
	C4orf14	ANKRD65	AC092142.1	ANK3	ZNF718	COBL						SHOC2
	C4orf34	ANKRD9	AC092164.1	ANKRD11	ZNF788	COL13A1						SLC16A2
	C6orf115	AP000282.2	AC092920.1	ANO10	MT1E	COL28A1						SLC1A1
	C7orf74	AP002478.1	AC092958.2	AP1S2	TNFRSF10D	COLEC10						SLC26A4
	C9orf30-TMEFF1	AP003419.11	AC093001.1	AP3B1		CPA6						SOS1
	CAB39	APOC1	AC093772.1	AP4B1		CPEB1-AS1						SPG20-AS1
	CAPRIN1	APOC2	AC093865.1	AP4M1		CREB5						SUCLA2
	CBLB	APOC4	AC096887.1	AP4S1		CRHR2						SYN1
	CCDC112	APOE	AC097372.3	APOPT1		CRYZL2P-SEC16B						TMEM231
	CCDC132	APOL2	AC097480.1	APTX		CT69						TRAPPC9
	CCDC50	AQP4	AC097658.2	ARFGEF2		CTNNA3						VRK1
	CCP110	ARHGAP22	AC098829.1	ARG1		CYBB						WWOX
	CCT2	ARHGEF1	AC099566.1	ARG1,MED23		CYP26B1						XYLT1
	CCT3	ARHGEF26	AC099753.1	ARHGAP11A		CYRIA						ZSWIM6
	CCT4	ARHGEF37	AC099805.1	ARHGAP31		DGKB
	CCT6A	ARHGEF6	AC100801.1	ARHGEF9		DHFR
	CCT6P2	ARRDC2	AC104009.1	ARID1A		DLG2
	CCT8	ARSG	AC105411.1	ARID1B		DLGAP3						Vocal learning
	CCT8P1	ATHL1	AC107023.1	ARL13B		DLGAP4
	CEP170	ATP13A4	AC108062.1	ARL6		DMAP1
	CEP41	ATP1A2	AC108750.1	ARSA		DNAJC10
	CERS6	AXL	AC109466.1	ARSE		DPP10
	CHML	B2M	AC111198.1	ARX		EHBP1
	CIRH1A	BAG3	AC114689.3	ASAH1		ELMO1
	CLP1	BBOX1	AC116667.2	ASL		EML6
	CLVS1	BCAM	AC121764.1	ASNS		EPB41L3
	CNOT2	BCL2L2	AC124017.1	ASPA		EPHA10
	COMMD2	BDNF-AS1	AC128685.1	ASPM		EPHA3
	COPS3	BMPR1B	AC137056.1	ASS1		ERC1
	COQ3	BTBD19	AC138627.1	ASXL1		EWSR1
	CSDE1	BTN3A2	AC138965.2	ASXL3		EXOC6B
	CSE1L	BTN3A3	AC139718.2	ATIC		EXOSC10
	CSGALNACT2	C10orf116	AC141273.1	ATP1A2		EXT1
	CSNK1A1P3	C11orf9	AC226119.1	ATP2A2		EYA1
	CSNK1G1	C13orf15	AC245041.2	ATP5E		EYA4
	CSRP2BP	C16orf74	AC245123.1	ATP6AP2		FAF1
	CSTF3	C17orf108	ACACA	ATP6V0A2		FAM157A
	CTR9	C17orf72	ACACB	ATP7A		FAM160A1
	CTTNBP2	C19orf66	ACAD11	ATP8A2		FAM171B
	CTTNBP2NL	C1QTNF1	ACER3	ATR		FAM24A
	CUL2	C21orf63	ACSL4	ATRX		FAM83B
	CYB5R4	C2orf72	ACTN2	AUH		FBXO11
	DBR1	C7orf61	ACYP2	AUTS2		FPGT-TNNI3K
	DDX20	CA2	ADAM23	AVPR2		G6PC2
	DDX5	CALCOCO2	ADAMTS16	B4GALNT1		GABRG3
	DEM1	CAMK2A	ADAMTS6	B4GALT7		GALNT14
	DHX29	CAPN2	ADAMTS9-AS2	B4GAT1		GALNT2
	DHX57	CAST	ADAMTSL1	BBS1		GAS2
	DIEXF	CBX6	ADCY1	BBS10		GAS7
	DIRAS1	CCDC69	ADCY4	BBS12		GDAP1L1
	DNM1L	CD27	ADGB	BBS2		GHR
	DNTTIP2	CD55	ADGRB3	BBS4		GPR141
	DYRK2	CD81	ADGRG2	BBS5		GRIK1
	EED	CD82	ADGRG7	BBS7		GRIK3
	EIF2A	CD9	ADGRL3	BBS9		GRIN2B
	EIF2S3L	CD97	ADGRV1	BCAP31		GTDC1
	EIF3F	CDK2AP2	ADORA2B	BCKDHA		GTF2H5
	EIF3L	CDKN1A	AEBP2	BCKDHB		HABP2
	EIF4A1	CDKN2B	AGBL1	BCKDK		HDAC2-AS2
	EIF4A1P10	CFLAR	AGXT2	BCOR		HERC2
	EIF4A1P2	CGNL1	AK8	BCS1L		HERC3
	EIF4B	CHAD	AKAP9	BLM		HFM1
	EIF4BP3	CHADL	AL008638.2	BRAF		HIVEP3
	EIF4BP6	CHRD	AL021396.1	BRF1		HLA-DMB
	EIF4E2	CIITA	AL031599.1	BRWD3		HRH2
	ELAVL2	CIT	AL035706.1	BSCL2		HS3ST4
	ELP2	CKMT2	AL079307.1	BSND		HS3ST5
	ELP3	CLDN10	AL121748.1	BTD		HTR4
	EML1	CMTM5	AL121988.1	BUB1B		HTR5A-AS1
	EPC1	CMYA5	AL122019.1	C10orf2		IATPR
	EPC2	CNP	AL133492.1	C12orf57		KCNB1
	EPHA7	CNTNAP1	AL136018.1	C12orf65		KCNQ2
	EPM2AIP1	COBLL1	AL138720.1	C2CD3		KCP
	EPRS	COL5A3	AL158058.1	CA8		KHDRBS2
	EXOC2	COL7A1	AL161740.1	CAMTA1		KIAA0825
	FAM107B	CORO6	AL161757.4	CANT1		KIAA1217
	FAM108B1	CPEB1	AL162725.2	CASC5		KIF26B
	FAM117B	CREB3L2	AL163932.1	CASK		KIF5C
	FAM59A	CRLF1	AL354920.1	CBL		L1CAM
	FASTKD1	CSF1	AL356270.1	CBS		LINC00858
	FASTKD2	CST3	AL359220.1	CC2D2A		LINC00910
	FBXO11	CTC-228N24.3	AL359979.1	CCBE1		LINC01010
	FBXO45	CTC-338M12.5	AL441943.3	CCDC88C		LINC01250
	FDXACB1	CTD-3184A7.4	AL590491.2	CDH15		LINC01317
	FNBP1L	CTSH	AL603840.1	CDK5RAP2		LINC01517
	FSD1L	CXCL16	AL606489.1	CDK6		LINC01620
	G3BP2	CXorf36	AL807761.4	CDKL5		LINC01679
	GART	CYP17A1	ALDH18A1	CDON		LINC01684
	GDI2	CYP27A1	ALG10	CENPJ		LINC01740
	GNL3	CYP46A1	ALG10B	CEP135		LINC01928
	GPD1L	CYP46A4P	ALG1L	CEP152		LINC01968
	GPR12	DAAM2	ALK	CEP290		LINC02055
	GSTA4	DDAH1	ALPK1	CERS1		LINC02509
	HARBI1	DDIT3	ANGPT1	CHAMP1		LIPE-AS1
	HAS3	DEGS2	ANKEF1	CHD2		LOC100506474
	HCRTR2	DEXI	ANKFN1	CHD7		LOC101927699
	HDAC2	DFNB31	ANKRD36	CHD8		LOC101927708
	HDX	DHRS3	ANKRD36B	CHKB		LOC101927870
	HECTD1	DHX58	ANKRD36C	CHMP1A		LOC101928273
	HMG20A	DLL4	ANKS1B	CKAP2L		LOC101929633
	HNRNPAB	DNAJC4	ANO3	CLCN4		LOC729732
	HSDL1	ECE1	ANTXR1	CLCNKA		LPO
	HSF2	ECE2	ANTXR2	CLCNKB		LRCH3
	IDH1	ECHDC2	ANXA6	CLIC2		LRMDA
	IER5	EDNRB	ANXA8	CLN3		LRRC4C
	IGSF3	EFCAB11	AOAH	CLN5		LRRC53
	INTS12	EFEMP1	AP000446.1	CLN6		LRRC55
	INTS7	EFHD2	AP001025.3	CLN8		LRRTM4
	IREB2	EGFL8	AP001122.1	CLPB		MAN1A1
	IVNS1ABP	ELN	AP001208.2	CNNM2		MAP3K5
	KBTBD4	ELOVL1	AP001372.1	CNTNAP2		MAP4
	KBTBD6	EML2	AP002784.1	COA3		MCTP1
	KBTBD7	ENG	AP002840.2	COG6		MEGF10
	KBTBD8	EPAS1	AP003730.2	COG8		MGAT4C
	KCNRG	EPDR1	AP005242.1	COL11A2		MICAL2
	KDM1A	EPHX1	AP2B1	COL4A1		MIR663A
	KDM4A	ESYT3	APOOL	COL4A2		MIR663AHG
	KDM5B	F3	APP	COLEC11		MIR7-3HG
	KIAA1383	FAH	ARFIP1	COQ2		MROH5
	KIAA1468	FAM107A	ARG2	COX10		MRPL53
	KIAA1586	FAM3A	ARHGAP10	COX10-AS1		MRPS9-AS2
	KIDINS220	FAM47E	ARHGAP22	COX14		MTRNR2L1
	KLHL7	FAM63A	ARHGAP6	COX15		MYO1D
	KTI12	FBLN5	ARHGEF7	COX15,CUTC		NAV2
	LCMT2	FBXO17	ARID2	COX15,ENTPD7		NCALD
	LEO1	FBXO24	ARID4B	COX20		NCKAP5
	LPGAT1	FES	ARID5B	COX6B1		NEUROD4
	LRIF1	FGF11	ARL14EPL	COX8A		NFATC2
	LRP12	FGFRL1	ARRDC3-AS1	CPS1		NOVA2
	LRPPRC	FHOD1	ARSB	CRADD		NPAS4
	LRRC27	FLT1	ARSG	CRBN		NPRL2
	MAD2L1BP	FLT3LG	ASAP3	CREBBP		NRP1
	MAGEE2	FMNL3	ASTN2	CSPP1		NRXN1
	MAPK6	FOXF1	ASXL3	CTCF		NRXN3
	MAPK8	FXYD1	ATAD2	CTDP1		NTRK2
	MARCH5	FYCO1	ATF1	CTNNB1		NUCKS1
	MATR3	G6PC3	ATF6	CTSA		NUP188
	MBTD1	GABRD	ATG14	CTSD		OPRM1
	MEAF6P1	GALNTL4	ATP11A	CUL4B		OSBPL3
	MED17	GALT	ATP6V0A1	CUTC		P3H2
	MED19	GATA2	ATP6V1A	CWF19L1		PACRG
	MEX3B	GDPD2	ATP8A1	CYP24A1		PARN
	MFAP3	GGT1	ATRN	CYP27A1		PC
	MIOS	GGT5	ATRNL1	D2HGDH		PCBD2
	MLH3	GLTP	ATXN7L1	DAG1		PCDH15
	MLLT3	GLUL	BBOF1	DARS2		PDE1C
	MMAA	GM2A	BCAS3	DBT		PDE3A
	MMADHC	GNPTG	BLNK	DCAF17		PDE7B
	MOCS3	GPC5	BMP5	DCHS1		PDE8A
	MPHOSPH10	GPER	BRAF	DCX		PDZRN4
	MRPL45	GPR116	BRINP2	DDHD2		PECAM1
	MSL3P1	GPR123	BTBD3	DDX11		PHC3
	MTERF	GPR137B	BTBD7	DDX3X		PID1
	MURC	GPR3	BTNL8	DDX59		PKHD1
	MYCN	GPR37L1	C10orf76	DEAF1		PLEKHG7
	NAA30	GPR4	C11orf49	DHCR24		PLEKHM3
	NCBP1	GPRC5B	C12orf56	DHCR7		PMF1
	NCOA5	GPSM3	C16orf45	DHFR		PMF1-BGLAP
	NELL2	GRAMD3	C16orf87	DHTKD1		PNKP
	NFYA	GRASP	C18orf63	DKC1		PODXL2
	NIPSNAP1	GSTM4	C19orf57	DLAT		PPEF2
	NOL11	HCG27	C1orf100	DLD		PPFIBP1
	NSUN3	HEPACAM	C1orf94	DLG3		PPP3CA
	NUAK1	HEPN1	C2orf88	DMD		PRKCB
	NUP88	HEXA	C2orf91	DMPK		PYY
	OCIAD2	HHIPL1	C6orf201	DMXL2		RAB37
	PABPC1	HLA-A	C8A	DNA2		RABGAP1L
	PAIP1	HLA-B	C8orf34	DNAJC19		RAI14
	PAK1IP1	HLA-E	CA10	DNM1		RANBP3L
	PANX1	HMGCL	CA12	DNMT3B		RARB
	PAPOLG	HSD17B14	CACNA1A	DOCK6		RASGEF1A
	PBRM1	HSD3B7	CACNA1D	DPAGT1		RBFOX1
	PBX1	HSPB6	CACNA2D1	DPM1		RELN
	PCF11	ICAM2	CACNB4	DPYD		RGPD2
	PDCD2	ICOSLG	CACNG2	DPYS		RMDN2
	PDCD2L	ID1	CACNG3	DYNC1H1		RNMT
	PDE4D	IFFO2	CADM2	DYRK1A		ROCK1P1
	PDIK1L	IFI27	CADPS	EBP		RPL31
	PGBD1	IFIT1	CALN1	EDC3		SAMD12
	PGD	IFIT2	CAMK1D	EEF1A2		SAMD12-AS1
	PHF14	IFITM10	CAMKMT	EFTUD2		SCIN
	PHF20	IFITM3	CAND1	EGF		SCN10A
	PLAA	IGSF1	CAPN13	EHMT1		SEC16B
	PLCL2	IL17RA	CARMIL1	EIF2AK3		SELE
	PLCL2-AS1	INPP5D	CASK	ELOVL4		SELENOI
	PLRG1	IRF1	CASQ2	ENTPD1		SEMA3E
	POLB	IRF9	CASS4	EP300		SENP5
	POLR1B	ITGB5	CATSPERB	ERCC2		SGK1
	POLR2B	ITPR2	CCDC102B	ERCC3		SHANK2
	POLR3A	IZUMO4	CCDC113	ERCC5		SKA2
	POLR3C	JAK3	CCDC12	ERCC6		SLC15A1
	POP1	JDP2	CCDC141	ERCC8		SLC24A3
	POU4F1-AS1	KAT2B	CCDC170	ERLIN2		SLC26A3
	PPM1L	KIAA0141	CCDC178	ESCO2		SLC26A4
	PPP2R5E	KIAA0494	CCDC3	ETHE1		SLC30A8
	PRPF6	KREMEN2	CCDC38	EXOSC3		SLC35F3
	PRPSAP2	LCAT	CCDC40	EYA1		SLC9A7
	PRRC1	LCNL1	CCDC60	EZH2		SLCO3A1
	PSMD1	LGALS3BP	CCDC7	FA2H		SLCO5A1
	PSMD14	LIMS2	CCDC91	FAM126A		SNORD12C
	PSPC1	LINC00092	CCSER1	FAM177A1		SORCS3
	PTPRO	LMNA	CD36	FAR1		SOX1-OT
	PUM2	LMOD1	CD58	FASTKD2		SPTLC3
	PUS3	LRIG1	CDC14A	FASTKD2,MDH1B		SST
	PWP1	LRP4	CDC16	FBN1		ST3GAL1
	RAD1	MAOA	CDC27	FBXO31		SYCP2
	RANBP6	MAPK4	CDC42BPA	FGD1		SYNDIG1L
	RARS	MCC	CDH13	FGF14		SYT10
	RB1CC1	MED29	CDH18	FGFR1		SYT15
	RBM12	MEG3	CDHR3	FGFR2		TBC1D8
	RBM14-RBM4	MERTK	CDIP1	FGFR3		TDRD10
	RBM3	MFSD2A	CDK15	FH		TENM1
	RBM4	MGMT	CDKAL1	FIBP		TMCO1
	RBM4B	MICA	CDYL2	FKRP		TMEM132B
	REV1	MICALL2	CELF2	FKTN		TNNI3K
	RFWD2	MIR7-3HG	CENPI	FLNA		TPD52
	RG9MTD1	MMD2	CEP120	FLVCR1		TPST1
	RIOK1	MMP19	CEP83	FMN2		TRAPPC9
	RNF111	MOV10	CERNA1	FMR1		TRERF1
	RNF219	MRVI1	CFAP47	FOLR1		TRIM37
	RNF34	MT1E	CFAP52	FOXG1		TTC23L
	RNMT	MT1M	CFAP77	FOXP1		TTN
	RP1-34B21.6	MTMR11	CHD9	FOXP2		UNC45B
	RP11-110C15.4	MVP	CHST11	FRAS1		VPS13B
	RP11-113I24.1	MYLK2	CLASP1	FREM2		VRK3
	RP11-133L14.4	N4BP2L1	CLCN4	FTCD		XIRP2
	RP11-134K13.2	NAGLU	CLCN5	FTO		XKR7
	RP11-142L4.3	NDRG2	CLEC16A	FUCA1		YLPM1
	RP11-281O15.7	NEAT1	CLIC2	GABRA1		ZFAS1
	RP11-288G3.4	NFKB2	CLOCK	GAD1		ZNF519
	RP11-312J18.5	NINJ1	CMPK2	GALE		ZNF71-SMIM17
	RP11-332H17.1	NPAS3	CMSS1	GALT		ZNF804A
	RP11-335O4.3	NR4A1	CNKSR2	GAMT		ZNF831
	RP11-356O23.1	NRGN	CNTN4	GATAD2B
	RP11-359B20.1	NTSR2	CNTNAP2	GATM
	RP11-400K9.2	NUCB1	CNTNAP5	GCH1
	RP11-402J6.1	NUDT17	COL21A1	GCSH
	RP11-405A12.1	NUDT22	COL4A4	GDI1
	RP11-443N24.1	NUDT7	COL6A5	GFAP
	RP11-46H11.5	OAS3	COLEC10	GJB1
	RP11-49C9.2	P2RX4	CPB2	GJC2
	RP11-656D10.5	PADI2	CPED1	GK
	RP11-676M6.1	PAQR5	CPNE4	GLB1
	RP11-705B14.1	PAQR8	CPPED1	GLDC
	RP11-787D18.1	PARP14	CPS1	GLI2
	RP11-819M15.1	PARP3	CRBN	GLI3
	RP11-89C21.2	PARP9	CREB5	GLUD1
	RP13-77O11.2	PDE4C	CRIM1	GLYCTK
	RP5-1103B4.3	PDE8A	CRNDE	GM2A
	RPAIN	PDGFRB	CRYBG1	GMPPA
	RPL22	PDLIM5	CRYZL1	GMPPB
	RPUSD2	PEAR1	CSMD1	GNAO1
	RPUSD4	PER3	CSMD3	GNAS
	RRN3	PFKFB3	CSN1S1	GNB1
	RRP15	PGCP	CSNK1G3	GNPAT
	RSBN1L	PHF1	CTNNA2	GNPTAB
	RSPRY1	PHYHD1	CTNNA3	GNPTG
	SCFD2	PIEZO1	CTNND2	GNS
	SCYL2	PIGV	CUL5	GORAB
	SEH1L	PIPOX	CUX1	GPC3
	SEMA3A	PLA2G5	CUX2	GPI
	SEMA3C	PLAT	CWC22	GPT2
	SENP3	PLCB3	CXorf57	GRIA3
	SENP8	PLEC	CYBB	GRIK2
	SETDB1	PLEKHG3	CYP27A1	GRIN1
	SIAH1	PLLP	CYP3A4	GRIN2A
	SIRT1	PLSCR4	CYYR1	GRIN2B
	SLAIN2	PLTP	DAB1-AS1	GRIP1
	SLC37A3	PLXDC1	DAO	GSS
	SLC38A9	PNPLA2	DCC	GTF2H5
	SLC39A6	PODN	DCLK1	GUCY2D
	SMARCAD1	POLD4	DCLK2	GUSB
	SMG8	PPAP2C	DCT	HAL
	SMS	PPM1J	DEC1	HAX1
	SNIP1	PPP1R13L	DENND1A	HCCS
	SOCS6	PPP1R3D	DENND1B	HCFC1
	SOX11	PPP1R3E	DENR	HCFC1,TMEM187
	SOX4	PPP1R3G	DEPTOR	HCN1
	SPAST	PRR18	DEUP1	HDAC6
	SPOP	PRR5L	DGKB	HDAC8
	SRPK1	PSME2P2	DGKD	HEPACAM
	STRBP	PTH1R	DGKI	HERC2
	STT3B	PTPN14	DHRSX	HESX1
	STX6	PTPRB	DHX32	HEXA
	STX7	PVRL2	DHX35	HGSNAT
	SUPV3L1	PYGL	DIO2-AS1	HLCS
	SUV420H1	RAB37	DLG2	HMGB3
	SWT1	RAMP1	DMD	HMGCS2
	TBCC	RAPGEF3	DNAH14	HNRNPUL2-BSCL2
	TBP	RBMS2	DNAH3	HOXA1
	TCP1	RBPMS2	DNAH5	HPD
	TCP1P1	RENBP	DNAH8	HPRT1
	TDG	RFX4	DNAH9	HRAS
	TDP2	RHBDF1	DNAJC10	HSD17B10
	TDRKH	RHBDL1	DNAJC21	HSPD1
	TEX10	RHOC	DNM3	HUWE1
	TGS1	RHOJ	DOCK3	IDS
	THAP2	RIN3	DOCK4	IDUA
	THNSL1	RNASET2	DPP10	IER3IP1
	THUMPD3	RP1-310O13.7	DPP6	IFIH1
	TIAM2	RP11-123M6.2	DPYS	IFT172
	TIGD1	RP11-227B21.2	DPYSL5	IFT27
	TIGD2	RP11-228B15.4	DRC3	IGF1
	TIGD7	RP11-244H3.1	DSCAM	IKBKG
	TIPRL	RP11-253M7.1	DTNA	IL1RAPL1
	TMEFF1	RP11-283G6.5	DTWD2	INPP5E
	TMEM169	RP11-284F21.7	DUS2	IQSEC2
	TMEM57	RP11-285F7.2	DYNC1I1	ISPD
	TMEM74	RP11-307B6.3	DYNC2H1	ITPR1
	TOP2B	RP11-316M1.12	DYRK1A	JAG1
	TOR1A	RP11-334A14.5	DYTN	JAM3
	TRAFD1	RP11-342M3.5	E2F8	KANSL1
	TRIM13	RP11-403I13.8	EFCAB2	KAT6A
	TRIM36	RP11-411D10.1	EFCAB8	KAT6B
	TRIP4	RP11-426L16.3	EFNA5	KCNC3
	TRMT12	RP11-468E2.4	EHBP1	KCNH1
	TRMT5	RP11-55L3.2	EIF2B3	KCNJ1
	TRMT61B	RP11-568K15.1	ELMO1	KCNJ10
	TSG101	RP11-732A19.9	ELN	KCNJ11
	TTC27	RP11-783K16.14	ELOVL6	KCNJ6
	TTF1	RP11-793E15.1	ELP4	KCNK9
	TUBBP1	RP11-877E17.2	EMSY	KCNQ2
	UBE2D1	RP11-973D8.3	ENAH	KCNT1
	UBE2K	RP11-998D10.2	ENOX2	KCTD7
	UBE3A	RP3-398G3.3	ENPEP	KDM5C
	UBTD2	RP3-412A9.10	ENPP3	KDM6A
	UCHL5	RP3-467L1.4	EPB41	KIAA1033
	USP10	RP4-613B23.1	EPB41L2	KIAA1279
	USP15	RP4-782G3.1	EPB41L5	KIAA2022
	USP33	RPS6KA4	EPHA3	KIF11
	USP6NL	RRBP1	EPHA4	KIF1A
	USPL1	RREB1	EPHB2	KIF4A
	VARS	RTKN	EPRS	KIF5C
	VASH2	S100A16	ERBB4	KIF7
	VEZT	S1PR1	ERC1	KIRREL3
	VPS72	SARDH	ERC2	KMT2A
	VTA1	SAT1	ERP44	KMT2D
	WDR20	SCARF1	ESR1	KPTN
	WDR3	SCARF2	ESR2	KRAS
	WDR43	SDCBP2	ESYT2	KYNU
	WDR47	SDSL	EVI5	L1CAM
	WDR48	SEC14L5	EXOC6B	L2HGDH
	WDR70	SEC16B	EXT1	LAMA1
	WDR82	SEC16B	EYA4	LAMA2
	XPR1	SELENBP1	EYS	LAMC3
	XRCC5	SEMA3B	FAM120B	LAMP2
	XRN2	SERPINB6	FAM135B	LARGE
	YTHDF2	SGPP2	FAM13C	LARP7
	YTHDF3	SHANK3	FAM155A	LBR
	ZBED5	SHC1	FAM159B	LHX3
	ZBTB24	SHROOM1	FAM160A1	LIG4
	ZBTB6	SHROOM4	FAM177B	LINS1
	ZFP1	SIDT2	FAM184A	LRP2
	ZFP14	SIPA1	FAM189A1	LRP5
	ZFP28	SIRPAP1	FAM198B	LRPPRC
	ZFP30	SLC13A5	FAM19A1	LYST
	ZFP37	SLC15A2	FAM227B	MAF
	ZFP82	SLC25A23	FAM228A	MAGEL2
	ZKSCAN2	SLC25A26	FAM49A	MAN1B1
	ZKSCAN5	SLC25A37	FANCD2	MAN2B1
	ZMAT2	SLC25A43	FAR1	MANBA
	ZMYM2	SLC25A48	FARP1	MAOA
	ZNF10	SLC27A1	FBXL7	MAP2K1
	ZNF124	SLC2A4RG	FBXO15	MAP2K2
	ZNF131	SLC2A5	FBXO42	MASP1
	ZNF14	SLC38A10	FBXO8	MAT1A
	ZNF140	SLC38A3	FER	MBD5
	ZNF148	SLC3A2	FGF1	MBTPS2
	ZNF180	SLC44A2	FGF12	MCCC1
	ZNF181	SLC48A1	FHIT	MCCC2
	ZNF195	SLC6A1	FILIP1L	MCOLN1
	ZNF197	SLC6A1-AS1	FIP1L1	MCPH1
	ZNF200	SLC6A8	FKBP5	MECP2
	ZNF223	SLC6A9	FLJ40288	MED12
	ZNF230	SLC9A3R1	FLYWCH2	MED13L
	ZNF233	SLC9A9	FMN2	MED17
	ZNF235	SMOX	FOCAD	MED23
	ZNF239	SNX21	FOXN3	MEF2C
	ZNF248	SNX33	FRAS1	METTL23
	ZNF250	SP110	FREM1	MGAT2
	ZNF253	SPARCL1	FREM2	MGP
	ZNF259	SPATA20	FRMD4A	MID1
	ZNF259P1	SPECC1	FRMPD4	MID2
	ZNF26	SPRY1	FRZB	MIR1268A
	ZNF268	SSFA2	FSTL5	MIR378D2,PDP1
	ZNF277	SSPN	FXR1	MIR5096
	ZNF28	STARD8	FXYD3	MKKS
	ZNF280D	STAT3	FYB2	MKS1
	ZNF281	STAT6	G6PC2	MLC1
	ZNF285	STBD1	GABRB3	MLYCD
	ZNF286A	SULT1C4	GADL1	MMAA
	ZNF287	SUOX	GAK	MMACHC
	ZNF30	SYS1-DBNDD2	GALNT13	MMADHC
	ZNF300	TAP1	GALNT14	MOCS1
	ZNF304	TAP2	GALNT17	MOGS
	ZNF33A	TCIRG1	GALNT7	MPDU1
	ZNF35	TCN2	GALNTL6	MPDZ
	ZNF350	TESC	GANC	MPLKIP
	ZNF354A	TFEB	GARNL3	MTFMT
	ZNF354C	TGFB1I1	GAS2	MTR
	ZNF398	THPO	GAS7	MTRR
	ZNF416	TIMP3	GATA6	MUT
	ZNF420	TJP1	GATB	MVK
	ZNF430	TJP2	GBE1	MYCN
	ZNF461	TLCD1	GC	NAA10
	ZNF468	TLN1	GCH1	NAGA
	ZNF480	TMBIM1	GDAP1L1	NAGLU
	ZNF485	TMC4	GFOD1	NALCN
	ZNF491	TMC6	GFRA1	NBN
	ZNF501	TMEM132E	GGT5	NDE1
	ZNF510	TMEM134	GKAP1	NDP
	ZNF525	TMEM214	GLB1	NDST1
	ZNF527	TMEM22	GLCE	NDUFA1
	ZNF542	TMEM38A	GLI3	NDUFA10
	ZNF549	TMEM42	GLRA1	NDUFAF2
	ZNF551	TMEM51	GLRA3	NDUFS1
	ZNF555	TMEM54	GLTP	NDUFS2
	ZNF566	TMEM63A	GMDS-AS1	NDUFS3
	ZNF567	TMEM79	GNA14	NDUFS4
	ZNF569	TNFRSF14	GNAT3	NDUFS7
	ZNF578	TNFRSF1A	GPC3	NDUFS8
	ZNF578	TNFSF12	GPC5	NDUFV1
	ZNF583	TNFSF12-TNFSF13	GPM6A	NEU1
	ZNF584	TNK2	GPM6B	NF1
	ZNF595	TPCN1	GPR139	NFIA
	ZNF596	TPM2	GRB14	NFIX
	ZNF599	TPPP3	GRIA1	NHP2
	ZNF606	TRIM66	GRIA2	NHS
	ZNF607	TRIM8	GRID2	NIN
	ZNF613	TRPV2	GRIK1	NIPBL
	ZNF614	TRPV3	GRIN2A	NKX2-1
	ZNF616	TSPYL2	GRM7	NLGN4X
	ZNF622	TTC7A	GRM8	NOP10
	ZNF623	TTYH1	GTDC1	NOTCH1
	ZNF626	TUBA4A	GTF3C3	NPC1
	ZNF643	UBA7	GTF3C4	NPC2
	ZNF644	UNC93B1	GTPBP10	NR2F1
	ZNF669	UPP1	GUCY1A2	NRAS
	ZNF670	USHBP1	HACE1	NRXN1
	ZNF671	VASN	HCK	NSD1
	ZNF675	VEGFB	HDAC9	NSDHL
	ZNF682	VWA5A	HELZ	NSUN2
	ZNF689	VWA5B2	HEPHL1	NT5C2
	ZNF766	WFDC1	HERC4	NUP62
	ZNF773	WHAMMP3	HHAT	OCLN
	ZNF776	WIPF1	HHIP	OCRL
	ZNF780A	XAF1	HLA-DMB	OFD1
	ZNF79	XXbac-BPG246D15.8	HMCN1	OPHN1
	ZNF84	XYLT2	HS3ST3A1	ORC1
	ZNF845	Z98256.1	HS3ST4	OTC
	ZNF879	ZC3HAV1	HS6ST2	PACS1
	ZNRF2	ZFP36L2	HS6ST3	PAFAH1B1
	ZSCAN2	ZFYVE21	HSD17B11	PAH
	ZSCAN21	ZMYM6NB	HSD17B3	PAK3
	ZUFSP	ZNF488	HVCN1	PANK2
			ICA1	PAX1
			IFT27	PAX2
			IFT88	PAX3
			IGF2BP2	PAX6
			IKZF1	PAX8
			IKZF2	PC
			IL1RAPL1	PCDH19
			IL31RA	PCNT
			IMMP1L	PDE4D
			INPP4B	PDGFRA
			INVS	PDHA1
			IQCA1	PDHX
			IQCK	PDP1
			IRAK3	PDSS1
			IRS1	PDSS2
			ITFG1	PEPD
			ITGAV	PET100
			ITGB8	PEX1
			ITK	PEX10
			ITPR1	PEX10,RER1
			ITPR2	PEX11B
			JAK2	PEX12
			JAZF1-AS1	PEX13
			JDP2	PEX14
			KAT6B	PEX16
			KCNB2	PEX19
			KCNC2	PEX2
			KCNH5	PEX26
			KCNH7	PEX3
			KCNH8	PEX5
			KCNIP4	PEX6
			KCNK10	PEX7
			KCNK2	PGAP1
			KCNMA1	PGAP2
			KCNMB3	PGAP3
			KCNU1	PGK1
			KCP	PGM3
			KCTD16	PHF6
			KCTD8	PHF8
			KDM5B	PHGDH
			KHDRBS2	PIEZO2
			KIAA1109	PIGL
			KIAA1217	PIGN
			KIAA1328	PIGO
			KIAA2012	PIGT
			KIF16B	PIGV
			KIF18A	PIGW
			KIF26B	PIK3CA
			KIRREL3	PIK3R2
			KL	PLA2G6
			KLC1	PLCB1
			KMO	PLK4
			KMT2C	PLP1
			KNG1	PMM2
			KRIT1	PNKP
			KSR2	PNP
			KYAT3	PNPLA6
			KYNU	POC1A
			L3MBTL4	POGZ
			LAMA3	POLG
			LAMB4	POLR3A
			LAMTOR4	POLR3B
			LARGE1	POMGNT1
			LATS2	POMT1
			LCORL	POMT2
			LDB2	PORCN
			LEKR1	POU1F1
			LEPR	PPOX
			LHFPL3	PPP2R1A
			LIMCH1	PPP2R5D
			LIN7A	PPT1
			LINC00271	PQBP1
			LINC00376	PRKAR1A
			LINC00461	PRODH
			LINC00470	PRPS1
			LINC00473	PRSS12
			LINC00589	PSAP
			LINC00604	PSMB8
			LINC00609	PSPH
			LINC00620	PTCH1
			LINC00639	PTDSS1
			LINC00870	PTEN
			LINC00871	PTPN11
			LINC00882	PTRH2
			LINC00922	PTS
			LINC00969	PUF60
			LINC00970	PURA
			LINC01010	PUS1
			LINC01031	PYCR1
			LINC01090	QDPR
			LINC01115	RAB18
			LINC01180	RAB23
			LINC01182	RAB39B
			LINC01192	RAB3GAP1
			LINC01197	RAB3GAP2
			LINC01208	RAB40AL
			LINC01217	RAD21
			LINC01229	RAD50
			LINC01250	RAF1
			LINC01284	RAI1
			LINC01317	RARS2
			LINC01331	RBBP8
			LINC01358	RBM10
			LINC01361	RBM28
			LINC01425	RECQL4
			LINC01435	RFT1
			LINC01456	RIT1
			LINC01471	RLIM
			LINC01481	RNASEH2A
			LINC01508	RNASEH2B
			LINC01524	RNASEH2C
			LINC01581	RNASET2
			LINC01620	RNF113A
			LINC01684	RNF125
			LINC01695	RNU4ATAC
			LINC01740	ROGDI
			LINC01781	ROR2
			LINC01787	RPE65
			LINC01798	RPGRIP1L
			LINC01801	RPS6KA3
			LINC01847	RRM2B
			LINC01876	RTEL1
			LINC01937	RTTN
			LINC01949	RUBCN
			LINC02006	SACS
			LINC02008	SALL1
			LINC02055	SAR1B
			LINC02062	SARDH
			LINC02105	SASS6
			LINC02147	SATB2
			LINC02170	SBDS
			LINC02172	SCN1A
			LINC02211	SCN2A
			LINC02213	SCN8A
			LINC02223	SCO1
			LINC02296	SCO2
			LINC02306	SDCCAG8
			LINC02320	SDHA
			LINC02334	SEMA3E
			LINC02343	SEPSECS
			LINC02391	SERAC1
			LINC02395	SERPINA1
			LINC02405	SETBP1
			LINC02428	SETD5
			LINC02437	SFXN4
			LINC02471	SGCG
			LINC02509	SGSH
			LINGO2	SHANK3
			LIPA	SHH
			LMLN	SHOC2
			LNX2	SHROOM4
			LONRF1	SIL1
			LOXHD1	SIM1
			LPIN1	SIX3
			LRBA	SKI
			LRMP	SLC12A1
			LRP1B	SLC12A6
			LRP4	SLC16A2
			LRP6	SLC17A5
			LRPPRC	SLC1A1
			LRRC1	SLC25A15
			LRRC4C	SLC25A22
			LRRC7	SLC26A4
			LRRC8D	SLC2A1
			LRRFIP1	SLC33A1
			LRRTM4	SLC35A2
			LSAMP	SLC35A3
			LTA4H	SLC35C1
			LUZP2	SLC46A1
			LY86-AS1	SLC6A17
			LY96	SLC6A3
			LYPD6B	SLC6A8
			LYPLAL1-AS1	SLC7A7
			MACROD2	SLC9A6
			MAEL	SLC9A9
			MAGI1	SMAD4
			MAGI2	SMARCA2
			MALRD1	SMARCA4
			MAML2	SMARCB1
			MAMLD1	SMARCE1
			MAN2A1	SMC1A
			MAP3K1	SMC3
			MAP3K20	SMOC1
			MAP3K21	SMPD1
			MAP3K3	SMS
			MAP3K5	SNAP29
			MAP9	SNIP1
			MAPRE2	SNRPB
			MARCH1	SNX14
			MARCH10	SOBP
			MARK4	SOS1
			MAST2	SOX10
			MAST4	SOX11
			MBNL1	SOX2
			MBNL2	SPAST
			MBNL3	SPATA5
			MCC	SPECC1L
			MCF2	SPG11
			MCM8	SPG20
			MCTP1	SPG20-AS1
			MDGA2	SPR
			MED13L	SPRED1
			MED23	SPTAN1
			MEF2C-AS1	SRCAP
			MEGF10	SRD5A3
			MEI4	SRPX2
			METAP1D	ST3GAL3
			MINDY2	ST3GAL5
			MIR325HG	STIL
			MIR4422HG	STRA6
			MIR548A2	STT3A
			MIR548AA1	STT3B
			MIR548AC	STXBP1
			MIR548AD	SUCLA2
			MIR548AE2	SUCLG1
			MIR548AI	SUMF1
			MIR548AJ2	SUOX
			MIR548AK	SYN1
			MIR548AL	SYNE1
			MIR548AN	SYNGAP1
			MIR548AO	SYP
			MIR548AQ	TACO1
			MIR548AR	TAF2
			MIR548AT	TAT
			MIR548AW	TBC1D20
			MIR548AX	TBC1D24
			MIR548AY	TBC1D7
			MIR548AZ	TBCE
			MIR548B	TBL1XR1
			MIR548D2	TBX1
			MIR548E	TCF4
			MIR548F2	TCF4-AS1
			MIR548F4	TCN2
			MIR548H1	TCTN3
			MIR548H2	TECR
			MIR548H3	TERT
			MIR548H4	TFAP2A
			MIR548K	TFAP2B
			MIR548O2	TGFBR1
			MIR548P	TGFBR2
			MIR548Q	TGIF1
			MIR548T	THOC2
			MIR548X	THOC6
			MIR548X2	THRB
			MIR548Z	TMCO1
			MIR570	TMEM165
			MOSPD1	TMEM216
			MPP7	TMEM231
			MPPED2	TMEM237
			MROH2B	TMEM240
			MRPL13	TMEM67
			MRPS18A	TMLHE
			MS4A6A	TNNT2
			MS4A6E	TPP1
			MSRA	TPTE
			MSRB3	TRAPPC11
			MTF1	TRAPPC9
			MTFMT	TREX1
			MTMR3	TRMT10A
			MTMR6	TSC1
			MTTP	TSC2
			MTUS2	TSEN54
			MYEF2	TSHB
			MYLK4	TSHR
			MYO16	TSPAN7
			MYO18B	TTC8
			MYO3A	TTI2
			MYO6	TUBA1A
			NAALADL2	TUBA8
			NAV2	TUBB2B
			NBEA	TUBB3
			NBN	TUBB4A
			NCKAP1L	TUBGCP6
			NCOR1	TUSC3
			NDFIP2	TWIST1
			NDST3	TYMP
			NDUFB5	UBE2A
			NEB	UBE3A
			NEGR1	UBE3B
			NEK10	UBR1
			NEK11	UPB1
			NELL1	UPF3B
			NFATC2	UQCRQ
			NFIC	UROC1
			NIPAL2	USP9X
			NKAIN2	VLDLR
			NLGN1	VPS13B
			NLRP4	VPS35
			NLRP7	VPS53
			NOD2	VRK1
			NOS2	WDR45
			NOX4	WDR62
			NPAS3	WDR73
			NPR3	WDR81
			NPSR1	WFS1
			NR5A2	WNT5A
			NRG1	WWOX
			NRK	XPA
			NRXN1	XPNPEP3
			NRXN3	XYLT1
			NSD1	YAP1
			NT5DC1	ZBTB16
			NTNG1	ZBTB18
			NTRK2	ZBTB20
			NTS	ZBTB24
			NUP153	ZC3H14
			NUP155	ZC4H2
			OLAH	ZDHHC9
			OPN3	ZEB2
			OPRM1	ZFYVE26
			OR51H1	ZIC2
			OR51M1	ZMYND11
			OR9H1P	ZNF711
			ORC4	ZNF81
			OXR1	ZSWIM6
			P2RY14
			PALM2
			PAN3
			PAPPA
			PARK7
			PARVA
			PCAT1
			PCCA
			PCDH11X
			PCM1
			PCYT1B
			PDE1A
			PDE1C
			PDE3A
			PDE4D
			PDE5A
			PDE7B
			PDGFRL
			PDSS2
			PDZRN3
			PEBP1
			PECAM1
			PELI2
			PELP1
			PEX7
			PGM2L1
			PGM3
			PHACTR2
			PHEX
			PHF2
			PHF20
			PHIP
			PIGN
			PIH1D3
			PIK3C2A
			PIK3IP1-AS1
			PIK3R6
			PINX1
			PIP4K2A
			PIPOX
			PITPNC1
			PKHD1
			PKHD1L1
			PKIB
			PKN2
			PLA2G4C
			PLB1
			PLCB1
			PLCB4
			PLCD1
			PLCXD3
			PLD1
			PLD5
			PLEKHG7
			PLEKHM3
			PLPP3
			PLPP4
			PLPPR1
			PLXDC2
			PNLIPRP2
			POLD1
			POT1-AS1
			POU6F2
			PPARGC1A
			PPFIA2
			PPM1L
			PPP2R2B
			PPP2R3A
			PPP2R5A
			PPP6R3
			PREX2
			PRKACB
			PRKCA
			PRKCB
			PRKCQ
			PRKD1
			PRKG1
			PROM1
			PSMD5
			PTCHD4
			PTN
			PTPRD
			PTPRG
			PTPRM
			PTPRT
			PUDP
			PUS10
			PUS7L
			PXDNL
			RAB8B
			RABGAP1L
			RAI14
			RAI2
			RALA
			RALGAPA2
			RALGAPB
			RASAL2
			RASSF3
			RBBP9
			RBFOX1
			RBM11
			RBMS3
			RC3H2
			REC114
			RETREG1
			REV3L
			RFC3
			RFX3
			RGL1
			RGS17
			RGS22
			RGS3
			RGS7
			RHBDL2
			RHOBTB1
			RIC8B
			RIT2
			RNF103-CHMP3
			RNF111
			RNF150
			RNF169
			RNF2
			RNF219-AS1
			RNLS
			RNU2-7P
			RNU6-210P
			ROBO1
			ROBO2
			ROCK1
			RORA
			RORB
			RPH3A
			RPS24
			RPS6KA3
			RS1
			RSRC1
			RSU1
			RUNX1
			RYR2
			SAG
			SAMD12
			SAMMSON
			SASH1
			SBF2
			SCAPER
			SCG3
			SCHLAP1
			SCIN
			SCN10A
			SCN1A
			SCN8A
			SCN9A
			SCPEP1
			SDK2
			SEC61A2
			SEL1L2
			SEMA3E
			SEMA5B
			SENP7
			SERINC5
			SESN1
			SEZ6L
			SFRP1
			SGCD
			SGCZ
			SH2D4A
			SH3BGR
			SH3BGRL
			SH3BP5
			SH3GL2
			SH3GL3
			SHC4
			SHISA6
			SHISA9
			SHOC2
			SKIV2L2
			SLC10A7
			SLC15A1
			SLC15A2
			SLC15A5
			SLC16A1
			SLC16A2
			SLC17A3
			SLC17A4
			SLC1A1
			SLC1A2
			SLC22A23
			SLC22A24
			SLC24A1
			SLC24A2
			SLC24A3
			SLC25A21
			SLC25A48
			SLC26A3
			SLC26A4
			SLC28A1
			SLC30A8
			SLC35F2
			SLC44A5
			SLC4A7
			SLC4A8
			SLC5A4
			SLC7A14
			SLC7A9
			SLCO5A1
			SLIT2
			SLIT3
			SMARCAL1
			SMG1
			SMU1
			SMYD3
			SNAP25-AS1
			SNRPF
			SNTG1
			SNX13
			SNX2
			SORCS1
			SORCS3
			SORL1
			SOS1
			SOX30
			SPAG11A
			SPAG11B
			SPAG16
			SPAG17
			SPAG6
			SPART
			SPCS2
			SPEF2
			SPG20-AS1
			SPIDR
			SPIN1
			SPON1
			SPOPL
			SQOR
			SRGAP1
			SRGAP3
			SRPK2
			SRPX
			SSH2
			ST3GAL6
			ST7
			ST8SIA4
			STARD4-AS1
			STK3
			STK32B
			STON1
			STPG2
			SUCLA2
			SUGCT
			SULF1
			SULT6B1
			SUPT3H
			SYK
			SYN1
			SYNJ2BP
			SYNPR
			SYPL1
			TACR1
			TACR3
			TAF4B
			TANC2
			TARBP1
			TBC1D9
			TCAIM
			TCEANC2
			TCF12
			TCF7L1
			TCTN1
			TDRD3
			TECRL
			TENM4
			TESK2
			TET1
			TEX41
			TG
			TGFA
			THSD4
			TJP2
			TLE6
			TLN2
			TMCO4
			TMEM132D
			TMEM135
			TMEM178B
			TMEM231
			TMEM236
			TMEM26-AS1
			TMEM45B
			TMEM55A
			TMEM56
			TNFSF8
			TNIK
			TNMD
			TNNI3K
			TNRC6A
			TRAF3
			TRAPPC9
			TRIM23
			TRIM44
			TRIM50
			TRIM55
			TRIO
			TRPM3
			TRPM7
			TSGA13
			TSHZ2
			TSPAN15
			TTC28-AS1
			TTC29
			TTC3
			TTC39C
			TTLL11
			TTN
			UBA5
			UBAC2
			UBASH3B
			UBE2E2
			UBE3D
			UBR5
			UGT8
			UHRF1BP1L
			USH2A
			USP12
			UST
			UTRN
			UXS1
			VAV3
			VDR
			VPS8
			VRK1
			VSTM2L
			VSX2
			VWA3B
			VWA8-AS1
			WASF1
			WDR11
			WDR3
			WDR64
			WDR7
			WRN
			WWC1
			WWOX
			WWP2
			XDH
			XG
			XIRP2
			XYLT1
			YLPM1
			Z93403.1
			ZBED3-AS1
			ZBTB25
			ZBTB38
			ZCCHC4
			ZCCHC7
			ZDHHC5
			ZFAT
			ZFPM2
			ZMPSTE24
			ZMYM4
			ZNF154
			ZNF222
			ZNF277
			ZNF331
			ZNF385B
			ZNF410
			ZNF423
			ZNF429
			ZNF438
			ZNF521
			ZNF527
			ZNF585B
			ZNF638
			ZNF804B
			ZNF831
			ZP2
			ZSWIM6
